# Supplementary material for: Transcriptome Analysis of the Fruit of Two Strawberry Cultivars “Sunnyberry” and “Kingsberry” That Show Different Susceptibility to Botrytis cinerea after Harvest
Source: Int J Mol Sci. 2021 Feb 3;22(4):1518. doi: 10.3390/ijms22041518 (PMC7913547; doi:10.3390/ijms22041518)
Supplement: Supplementary file 1 [file ijms-22-01518-s001.zip]

Archive with 2 entries (2 files):
- Supplementary Figure.pptx
- Supplementary Tables.xlsx
