# Supplementary material for: Transcriptome Analysis of the Fruit of Two Strawberry Cultivars “Sunnyberry” and “Kingsberry” That Show Different Susceptibility to Botrytis cinerea after Harvest
Source: Int J Mol Sci. 2021 Feb 3;22(4):1518. doi: 10.3390/ijms22041518 (PMC7913547; doi:10.3390/ijms22041518)
Supplement: Supplementary file 1 [file ijms-22-01518-s001.zip › Supplementary Tables.xlsx]

## Sheet: Table S1. Summary of RNA seq
Table S1. RNA-sequencing mapping statistics
Sample	Read count (pairs)	Mapped pairs (%)	Broken pairs (%)	Not mapped (%)
SG1	40189394	79.14	17.88	2.97
SG2	41984664	84.46	12.96	2.58
SG3	52277726	84	14.15	1.84
KG1	54630522	82.39	15.33	2.27
KG2	54065012	79.82	17.34	2.84
KG3	52225744	81.51	15.89	2.6
SR1	68382182	81.75	16.6	1.65
SR2	90243920	81.9	16.36	1.74
SR3	51097104	81.18	16.95	1.86
KR1	54673224	83.02	15.25	1.74
KR2	60865900	84.85	13.56	1.59
KR3	45805214	80.47	17.91	1.61
SG, 'Sunnyberry' immature-green fruit; KG, 'Kingsberry' immature-green fruit; SR, 'Sunnyberry' mature-red fruit; KR, 'Kingsberry' mature-red fruit

## Sheet: Table S2. Cell wall
Table S2. Differentially expressed genes related to cell wall metabolism
Sequence Name	Sequence Description	IG TPM mean			MR TPM mean
		SB	KB		SB	KB
Cell wall degrading enzyme
maker-Fvb7-1-augustus-gene-265.64	alpha-galactosidase 3	25.6342	19.0295	ns	22.7096	11.6411
maker-Fvb7-2-augustus-gene-250.71	alpha-galactosidase 3	56.1858	25.296		84.0697	22.9811
maker-Fvb6-1-augustus-gene-129.42	beta-galactosidase 1	33.6057	34.2224	ns	15.7208	40.5521
maker-Fvb6-2-augustus-gene-33.43	beta-galactosidase 1	26.7089	46.6592	ns	1.44361	5.16792
augustus_masked-Fvb1-1-processed-gene-213.10	beta-galactosidase 3	80.1565	54.98	ns	4.26607	2.15566
maker-Fvb2-1-snap-gene-253.67	beta-galactosidase 5	18.333	21.9152	ns	1.28677	2.87546
maker-Fvb2-4-snap-gene-248.57	beta-galactosidase 5	51.6418	70.5785	ns	7.52066	16.3151
snap_masked-Fvb1-2-processed-gene-185.19	beta-galactosidase 10	6.10948	5.52064	ns	1.21523	0.639638
maker-Fvb1-4-snap-gene-40.57	beta-galactosidase 15-like	0	0	ns	0.00777477	1.15799
augustus_masked-Fvb2-3-processed-gene-71.3	beta-galactosidase 16	0.0202635	0.0714192	ns	5.84107	0.0469689
maker-Fvb2-4-snap-gene-198.67	beta-galactosidase 16	0.565199	1.41986	ns	13.8441	0.09222
maker-Fvb6-2-snap-gene-32.34	beta-galactosidase 17	5.96389	2.67272		4.56921	4.46471	ns
maker-Fvb1-1-augustus-gene-242.51	beta-galactosidase isoform X2	12.2408	27.2656		42.335	42.8665	ns
maker-Fvb3-2-augustus-gene-298.39	Alpha-L-arabinofuranosidase B	98.8748	79.0137	ns	44.2461	105.359
maker-Fvb4-1-augustus-gene-152.23	alpha-xylosidase 1-like	8.76417	11.7948	ns	0.33636	1.44719
maker-Fvb4-3-augustus-gene-52.45	alpha-xylosidase 1-like	13.3952	17.6626	ns	0.232983	1.17105
maker-Fvb4-3-augustus-gene-79.42	alpha-xylosidase 1-like	2.97866	4.5806	ns	0.0227154	0.423672
maker-Fvb4-4-augustus-gene-47.42	alpha-xylosidase 1-like	2.31706	1.56543	ns	0.0727728	1.20469
maker-Fvb4-4-augustus-gene-47.45	alpha-xylosidase 1-like	2.12537	1.6444	ns	0.0459896	0.986147
maker-Fvb5-2-augustus-gene-198.31	beta-xylosidase/alpha-L-arabinofuranosidase 2	23.4149	7.49865		0.045737	0.00875688	ns
maker-Fvb2-2-augustus-gene-207.42	probable beta-D-xylosidase 5	3.18772	0.155685	ns	6.21636	0.0599392
maker-Fvb2-4-snap-gene-21.54	probable beta-D-xylosidase 5 isoform X2	9.3056	10.1689	ns	27.4744	11.5802
augustus_masked-Fvb5-2-processed-gene-236.2	probable beta-D-xylosidase 7	6.65762	9.49494	ns	0.141926	5.55853
maker-Fvb5-1-augustus-gene-284.21	probable beta-D-xylosidase 7	26.9405	34.8906	ns	0.328746	0.872607
maker-Fvb5-4-augustus-gene-235.41	probable beta-D-xylosidase 7	33.2567	17.5524	ns	16.6147	8.54943
snap_masked-Fvb5-4-processed-gene-25.33	endoglucanase 6	49.5438	93.8907	ns	27.7318	176.424
maker-Fvb4-1-augustus-gene-187.68	endoglucanase 8	2.06488	2.29608	ns	118.93	46.7863
maker-Fvb4-3-augustus-gene-16.67	endoglucanase 8	54.8067	6.68147		1243.2	794.762	ns
maker-Fvb4-4-augustus-gene-18.48	endoglucanase 8	6.64822	0.353717		75.6931	2.43613
maker-Fvb6-3-snap-gene-60.55	endoglucanase 11	25.4191	24.0553	ns	17.5433	5.35118
maker-Fvb3-3-snap-gene-129.36	endoglucanase 11-like	0.70304	0.618804	ns	208.997	656.756
maker-Fvb5-2-augustus-gene-17.33	endoglucanase 20-like	4.18065	0.909708		33.1742	27.393	ns
maker-Fvb5-4-augustus-gene-16.46	endoglucanase 20-like	0.434566	0.163145	ns	0.0423397	0.793516
maker-Fvb2-2-augustus-gene-158.15	endoglucanase 24-like	0.747814	1.89983		0.0102865	0.218441	ns
snap_masked-Fvb4-4-processed-gene-32.28	expansin 4 family protein	62.547	131.023		20.2157	32.9915	ns
snap_masked-Fvb6-1-processed-gene-270.29	expansin family protein	26.1956	20.7321	ns	6.60563	1.7306
snap_masked-Fvb5-1-processed-gene-92.23	expansin-A1-like	24.8829	22.4837	ns	531.518	87.8779
maker-Fvb3-2-snap-gene-254.34	expansin-A4	33.1561	32.4015	ns	15.4724	7.49045
maker-Fvb2-2-augustus-gene-104.46	expansin-like A2	9.42977	6.28958	ns	14.5639	6.09754
maker-Fvb3-4-augustus-gene-227.40	expansin-A13	4.87855	13.92		6.12004	16.0257
maker-Fvb5-4-augustus-gene-97.37	expansin-like B1	4.14849	0.620289		0.131106	0.0525517	ns
snap_masked-Fvb5-2-processed-gene-118.21	expansin-like B1	1.65187	0.0919573		0.282339	0	ns
maker-Fvb5-1-augustus-gene-44.37	Pectate lyase	126.554	61.9469		82.8283	67.6617	ns
maker-Fvb7-2-augustus-gene-221.46	probable pectate lyase 4	0.393609	0.167026	ns	3.99158	0.818226
maker-Fvb4-3-augustus-gene-96.56	probable pectate lyase 5	364.778	351.044	ns	1.79323	0.565328
maker-Fvb2-2-augustus-gene-81.45	probable pectate lyase 8	72.3729	24.5756		1211.86	1338	ns
maker-Fvb2-4-augustus-gene-151.44	probable pectate lyase 8	213.375	80.9494		1636.32	2796.68	ns
maker-Fvb4-2-augustus-gene-212.15	probable pectate lyase 8	60.0236	20.5399		217.372	1.40824
snap_masked-Fvb4-4-processed-gene-256.17	probable pectate lyase 8	18.9463	11.1424	ns	37.784	1.24297
augustus_masked-Fvb7-4-processed-gene-86.11	probable pectate lyase 18	0.0901864	2.66269		0.0324581	0.147227	ns
maker-Fvb7-1-augustus-gene-211.41	probable pectate lyase 18	4.31419	4.2237	ns	0.333362	0.966788
maker-Fvb5-1-augustus-gene-165.32	pectin acetylesterase 8-like	6.16936	6.11289	ns	34.6508	8.73788
maker-Fvb5-2-augustus-gene-153.36	pectin acetylesterase 8-like	0.0814898	0.843332		0.0572138	0.258058	ns
maker-Fvb4-2-augustus-gene-82.36	pectin acetylesterase 10-like	25.3568	51.0005		4.01509	9.08659
maker-Fvb4-4-snap-gene-82.62	pectin acetylesterase 10-like	17.2174	18.2295	ns	3.71969	8.40563
maker-Fvb6-2-snap-gene-226.34	pectin acetylesterase 12-like	21.7979	23.3107	ns	1.05423	3.40708
snap_masked-Fvb6-1-processed-gene-111.26	pectin methylesterase	86.0974	258.568		194.921	513.057
maker-Fvb6-1-augustus-gene-110.48	pectinesterase 3	13.5759	1.27093		614.468	23.3281
maker-Fvb6-1-augustus-gene-111.37	pectinesterase 3	0.0382326	0.0131666	ns	0.396176	1.20326
maker-Fvb6-2-augustus-gene-15.33	pectinesterase 3	47.9155	51.7073	ns	566.39	1459.49
maker-Fvb6-2-augustus-gene-307.61	pectinesterase 31	2.16707	2.10344	ns	2.95259	0.684606
maker-Fvb1-1-augustus-gene-230.34	pectinesterase/pectinesterase inhibitor PPE8B	8.91674	10.2495	ns	2.55152	7.14717
maker-Fvb1-2-augustus-gene-0.32	pectinesterase/pectinesterase inhibitor PPE8B	0.470045	0.714391	ns	0.166706	2.16706
maker-Fvb1-2-augustus-gene-66.37	pectinesterase/pectinesterase inhibitor PPE8B	207.373	139.455	ns	172.797	462.74
maker-Fvb1-4-augustus-gene-43.68	pectinesterase/pectinesterase inhibitor PPE8B	166.349	148.329	ns	60.5802	435.117
maker-Fvb6-2-augustus-gene-15.32	pectinesterase/pectinesterase inhibitor U1	560.899	350.946	ns	261.081	672.052
maker-Fvb4-3-snap-gene-16.94	pectinesterase-like	3.9163	1.29765		84.5434	38.4764
maker-Fvb1-2-snap-gene-119.52	probable pectinesterase 29	3.51879	14.3477		0.137756	0.148302	ns
maker-Fvb1-1-augustus-gene-247.41	probable pectinesterase 53	6.44491	6.21619	ns	2.0105	0.351257
maker-Fvb1-2-augustus-gene-26.45	probable pectinesterase 53	0.158204	1.98982		0.187512	0	ns
maker-Fvb1-2-augustus-gene-0.33	probable pectinesterase/pectinesterase inhibitor 12	5.90539	11.7113	ns	0.274554	1.72175
maker-Fvb7-2-augustus-gene-285.47	probable pectinesterase/pectinesterase inhibitor 34	0.263488	8.21895		5.64583	7.02202	ns
maker-Fvb7-2-augustus-gene-322.84	probable pectinesterase/pectinesterase inhibitor 34	23.5159	11.2761		9.09313	7.37541	ns
maker-Fvb4-3-augustus-gene-65.46	probable pectinesterase/pectinesterase inhibitor 35	7.56567	8.61649	ns	8.26665	0.340684
maker-Fvb4-3-augustus-gene-70.34	probable pectinesterase/pectinesterase inhibitor 35	3.19991	1.80302	ns	4.23489	0.114983
maker-Fvb7-2-snap-gene-46.37	probable pectinesterase/pectinesterase inhibitor 47	2.98648	5.04507	ns	6.01641	13.38
maker-Fvb7-3-augustus-gene-196.26	probable pectinesterase/pectinesterase inhibitor 47	0.391836	0.11115	ns	0.0689048	1.34819
maker-Fvb2-2-augustus-gene-98.55	exopolygalacturonase-like	4.05246	4.5428	ns	0.650771	3.07626
maker-Fvb6-1-augustus-gene-70.51	exopolygalacturonase-like	177.278	0.866246		7771.84	3955.9
maker-Fvb2-2-augustus-gene-72.60	polygalacturonase	0.259989	0	ns	0.345863	1.8612
maker-Fvb4-1-snap-gene-189.84	polygalacturonase 1 beta-like protein 3	778.043	1407.77	ns	138.557	1652.19
maker-Fvb4-2-snap-gene-14.68	polygalacturonase 1 beta-like protein 3	63.3918	56.9077	ns	6.65521	34.2065
maker-Fvb4-3-augustus-gene-19.64	polygalacturonase 1 beta-like protein 3	162.931	167.649	ns	22.9208	151.174
maker-Fvb4-4-snap-gene-16.57	polygalacturonase 1 beta-like protein 3	38.9044	34.7018	ns	6.76565	20.8938
maker-Fvb4-1-augustus-gene-188.40	polygalacturonase At1g48100-like	33.9994	18.0945	ns	0.04995	0.67153
snap_masked-Fvb1-3-processed-gene-200.16	polygalacturonase At1g48100-like	0.574486	1.35718	ns	1.24013	2.83926
maker-Fvb3-2-augustus-gene-68.36	polygalacturonase QRT3	6.2235	7.35839	ns	0.785893	9.15633
maker-Fvb1-1-augustus-gene-93.34	probable polygalacturonase	5.66446	6.43467	ns	2.62399	6.54145
maker-Fvb1-1-snap-gene-117.35	probable polygalacturonase	0.151018	0.0556781	ns	7.2223	17.6481
maker-Fvb1-3-augustus-gene-172.47	probable polygalacturonase	0.293638	0.545155	ns	0.536188	4.73909
maker-Fvb4-3-augustus-gene-132.51	probable polygalacturonase	3.21458	2.37142	ns	2.11587	5.47436
maker-Fvb4-4-augustus-gene-100.49	probable polygalacturonase	1.25462	1.23527	ns	0.744101	2.02478
maker-Fvb5-2-augustus-gene-16.32	probable polygalacturonase	20.5795	10.3215	ns	0.856792	0.195934
maker-Fvb5-3-augustus-gene-257.48	probable polygalacturonase	4.15195	2.02331		0.168567	0.0669373
maker-Fvb6-1-augustus-gene-152.43	probable polygalacturonase At1g80170	4.41179	0.672023		2.98288	0.587752	ns
maker-Fvb1-4-snap-gene-13.78	probable polygalacturonase At1g80170 isoform X1	0.868672	0.268323	ns	8.65905	3.3571
maker-Fvb1-2-augustus-gene-53.64	probable polygalacturonase At3g15720	3.4041	0		0	0	ns
augustus_masked-Fvb1-1-processed-gene-259.15	probable rhamnogalacturonate lyase B	0.226163	0.0307767	ns	57.5271	564.508
augustus_masked-Fvb1-4-processed-gene-13.23	probable rhamnogalacturonate lyase B	0.133824	0	ns	26.868	322.512
maker-Fvb1-1-augustus-gene-259.58	probable rhamnogalacturonate lyase B	1.52864	0.220416		64.5754	242.824
maker-Fvb1-2-snap-gene-39.90	probable rhamnogalacturonate lyase B	0	0.00732057	ns	0.266939	0.679048
Cell wall biosynthesis enzyme
maker-Fvb6-2-augustus-gene-313.36	COBRA-like protein 1	7.35471	10.6895	ns	0.823986	4.25888
maker-Fvb6-3-augustus-gene-39.70	COBRA-like protein 1	0.490372	1.74681		0.679844	2.14973
maker-Fvb6-1-augustus-gene-45.45	COBRA-like protein 4	3.73591	0		0.0921764	0	ns
maker-Fvb5-1-augustus-gene-214.47	COBRA-like protein 6	0.0185089	0.112648	ns	0.0529064	0.456829
maker-Fvb5-2-augustus-gene-182.27	COBRA-like protein 6	0.790661	0.602235	ns	1.7364	9.17916
augustus_masked-Fvb4-3-processed-gene-131.0	COBRA-like protein 7	14.2084	15.2594	ns	29.6933	78.659
maker-Fvb2-3-augustus-gene-113.46	cellulose synthase A catalytic subunit 4 [UDP-forming]	26.4599	21.417	ns	0.279309	0.0332306
maker-Fvb1-2-augustus-gene-49.65	cellulose synthase A catalytic subunit 7 [UDP-forming]	12.2937	11.981	ns	0.702888	0.340143
maker-Fvb5-1-augustus-gene-150.22	cellulose synthase-like protein D3	0.629026	1.31894	ns	0.065379	5.30896
maker-Fvb5-1-augustus-gene-150.23	cellulose synthase-like protein D3	2.87808	5.49299	ns	0.0123713	3.72154
maker-Fvb5-1-augustus-gene-193.30	cellulose synthase-like protein D3	2.73883	2.48149	ns	0.0509188	1.13093
maker-Fvb5-3-augustus-gene-138.41	cellulose synthase-like protein D3	6.38185	2.40365		26.3749	47.461	ns
maker-Fvb5-4-augustus-gene-123.36	cellulose synthase-like protein D3	1.34435	1.42288	ns	2.52227	6.44189
maker-Fvb7-3-augustus-gene-13.61	cellulose synthase-like protein D3	1.25049	1.21051	ns	2.62957	1.15802
maker-Fvb7-3-snap-gene-11.75	cellulose synthase-like protein D3	1.59479	0.272433	ns	15.9789	8.10875
maker-Fvb7-4-snap-gene-2.96	cellulose synthase-like protein D3	6.61585	12.0301	ns	12.294	32.2141
snap_masked-Fvb5-2-processed-gene-141.18	cellulose synthase-like protein D3	0.987114	2.50473		1.41631	6.83162
snap_masked-Fvb4-2-processed-gene-55.37	cellulose synthase-like protein E1	0	0	ns	0	3.01388
maker-Fvb4-1-augustus-gene-18.24	cellulose synthase-like protein G2	0.605286	2.32371		4.91205	2.36846
maker-Fvb4-2-snap-gene-238.52	cellulose synthase-like protein G2	0.195477	0.679682	ns	1.68116	0.711511
maker-Fvb4-3-snap-gene-300.28	cellulose synthase-like protein G2	0.236805	1.18829		3.99293	2.45676	ns
maker-Fvb5-2-augustus-gene-66.42	cellulose synthase-like protein G3	26.335	28.0953	ns	38.1349	110.545
snap_masked-Fvb4-3-processed-gene-300.13	cellulose synthase-like protein G3	0.277857	0.182518	ns	0.0357666	0.306052
snap_masked-Fvb5-4-processed-gene-58.26	cellulose synthase-like protein G3	3.73806	3.16439	ns	1.61346	0.578502
augustus_masked-Fvb6-1-processed-gene-64.8	cellulose synthase-like protein H1	3.01402	1.35533	ns	3.08337	1.35194
maker-Fvb6-2-snap-gene-335.43	cellulose synthase-like protein H1	0.205054	0.0594269	ns	0.453353	0.177796
maker-Fvb6-4-snap-gene-309.84	cellulose synthase-like protein H1	0.587082	0.230526	ns	1.88351	0.988611
augustus_masked-Fvb4-1-processed-gene-131.0	xyloglucan 6-xylosyltransferase 2-like	28.1991	0.19416		43.5157	0.277867
augustus_masked-Fvb4-3-processed-gene-193.1	xyloglucan 6-xylosyltransferase 2-like	0.189984	41.1835		26.5548	34.6731	ns
maker-Fvb4-1-augustus-gene-96.43	xyloglucan endotransglucosylase/hydrolase 2	1.63813	4.93126		0.142814	0	ns
maker-Fvb4-4-augustus-gene-147.23	xyloglucan endotransglucosylase/hydrolase 2	6.93735	8.92311	ns	0.603129	4.86928
maker-Fvb3-1-augustus-gene-285.43	xyloglucan endotransglucosylase/hydrolase 2-like	6.03528	2.8461	ns	14.0671	5.05481
maker-Fvb6-1-snap-gene-91.57	xyloglucan endotransglucosylase/hydrolase 2-like	0.0161989	0.194485	ns	1.07923	5.80419
maker-Fvb6-2-snap-gene-0.36	xyloglucan endotransglucosylase/hydrolase 2-like	0.182796	0.103425	ns	1.41229	4.51981
maker-Fvb6-3-snap-gene-84.46	xyloglucan endotransglucosylase/hydrolase 2-like	0.172848	0.277603	ns	2.92747	14.353
maker-Fvb1-1-augustus-gene-172.32	probable xyloglucan endotransglucosylase/hydrolase protein 6	233.287	190.633	ns	24.3971	9.9922
maker-Fvb1-2-augustus-gene-120.26	probable xyloglucan endotransglucosylase/hydrolase protein 6	131.727	195.45	ns	2.3119	6.85112
maker-Fvb1-3-augustus-gene-109.28	probable xyloglucan endotransglucosylase/hydrolase protein 6	69.8955	69.2875	ns	9.46552	2.90905
maker-Fvb1-4-augustus-gene-96.32	probable xyloglucan endotransglucosylase/hydrolase protein 6	12.5714	14.605	ns	3.82431	0.175949
maker-Fvb3-1-augustus-gene-307.59	probable xyloglucan endotransglucosylase/hydrolase protein 8	11.2216	13.8713	ns	0.983618	0.291637
maker-Fvb3-2-augustus-gene-22.46	probable xyloglucan endotransglucosylase/hydrolase protein 8	4.53452	5.29013	ns	1.40243	0.27575
maker-Fvb1-2-augustus-gene-179.46	probable xyloglucan endotransglucosylase/hydrolase protein 23	0.690408	0.14217		3.43483	1.80702
maker-Fvb4-1-augustus-gene-44.21	probable xyloglucan endotransglucosylase/hydrolase protein 23	0.152596	1.7547		0.145817	10.7812
maker-Fvb4-4-augustus-gene-244.35	probable xyloglucan endotransglucosylase/hydrolase protein 23	1.00174	1.14608	ns	0.186286	3.08686
maker-Fvb4-1-augustus-gene-183.50	probable xyloglucan endotransglucosylase/hydrolase protein 28	57.916	117.303	ns	77.4538	202.545
maker-Fvb4-4-augustus-gene-23.44	probable xyloglucan endotransglucosylase/hydrolase protein 28	52.796	84.6332	ns	28.357	67.1499
maker-Fvb5-1-augustus-gene-150.27	probable xyloglucan endotransglucosylase/hydrolase protein 30	2.96398	6.03059	ns	1.94722	26.7204
maker-Fvb5-1-augustus-gene-193.28	probable xyloglucan endotransglucosylase/hydrolase protein 30	9.05974	2.21206		45.9927	12.2584
maker-Fvb5-4-augustus-gene-124.18	probable xyloglucan endotransglucosylase/hydrolase protein 30	9.98933	5.37608	ns	16.4167	5.10892
maker-Fvb6-4-augustus-gene-117.23	probable xyloglucan endotransglucosylase/hydrolase protein 32	1.79728	7.40979		0.00959325	0	ns
maker-Fvb4-1-augustus-gene-190.55	probable xyloglucan endotransglucosylase/hydrolase protein 33	3.21352	0.710613		5.91363	5.61444	ns
maker-Fvb4-3-snap-gene-19.82	probable xyloglucan endotransglucosylase/hydrolase protein 33	1.86667	1.11475	ns	1.01485	4.70298
maker-Fvb4-2-augustus-gene-81.44	probable xyloglucan endotransglucosylase/hydrolase protein B	154.731	324.267		84.9829	299.015
maker-Fvb4-4-augustus-gene-81.44	probable xyloglucan endotransglucosylase/hydrolase protein B	32.1177	68.2726		11.4086	9.06747	ns
maker-Fvb1-3-snap-gene-133.33	probable xyloglucan galactosyltransferase GT17	7.02036	3.90204	ns	4.89021	1.15349
augustus_masked-Fvb5-3-processed-gene-272.5	probable xyloglucan galactosyltransferase GT19	9.12148	9.97603	ns	5.96859	1.36017
maker-Fvb6-1-augustus-gene-95.35	probable xyloglucan glycosyltransferase 5	12.4896	25.3027		0.0401094	0.044645	ns
maker-Fvb2-1-augustus-gene-214.31	probable xyloglucan glycosyltransferase 12	7.29946	10.2915	ns	3.26064	13.4057
maker-Fvb2-2-augustus-gene-9.40	probable xyloglucan glycosyltransferase 12	9.96438	9.21184	ns	6.81899	14.6411
maker-Fvb2-3-augustus-gene-67.37	probable xyloglucan glycosyltransferase 12	6.5217	4.11237	ns	1.42381	3.53544
maker-Fvb2-4-augustus-gene-227.43	probable xyloglucan glycosyltransferase 12	5.06748	5.12782	ns	0.366699	11.4987
maker-Fvb7-2-snap-gene-106.40	polygalacturonate 4-alpha-galacturonosyltransferase	14.5249	23.3818	ns	8.52641	23.7825
maker-Fvb7-4-snap-gene-124.42	polygalacturonate 4-alpha-galacturonosyltransferase	3.31175	8.21811		6.23729	3.88996	ns
augustus_masked-Fvb4-1-processed-gene-78.2	UDP-glucuronate 4-epimerase 1	13.473	5.94657		7.6368	9.60911	ns
augustus_masked-Fvb4-2-processed-gene-191.9	UDP-glucuronate 4-epimerase 1	19.3902	16.6239	ns	9.49256	25.9249
augustus_masked-Fvb5-4-processed-gene-3.12	UDP-glucuronate 4-epimerase 3	17.8408	13.8743	ns	7.23454	16.8112
augustus_masked-Fvb4-3-processed-gene-153.12	UDP-glucuronate 4-epimerase 6	291.67	181.881	ns	74.2056	35.4676
maker-Fvb1-2-augustus-gene-175.25	UDP-glucuronate:xylan alpha-glucuronosyltransferase 1-like	11.1548	3.51647		0.125285	0.0374499	ns
maker-Fvb2-1-augustus-gene-226.73	UDP-glucuronate:xylan alpha-glucuronosyltransferase 2 isoform X1	5.66423	5.76721	ns	0.0522266	0.904923
maker-Fvb2-4-augustus-gene-235.49	UDP-glucuronate:xylan alpha-glucuronosyltransferase 2 isoform X1	11.3973	10.3916	ns	0.0886645	0.753448
maker-Fvb2-2-augustus-gene-118.54	putative UDP-glucuronate:xylan alpha-glucuronosyltransferase 3	1.49609	1.34928	ns	3.19668	0.590706
maker-Fvb7-1-augustus-gene-249.61	UDP-glucuronic acid decarboxylase 5	290.147	146.291		41.0282	54.0667	ns
maker-Fvb7-2-augustus-gene-226.60	UDP-glucuronic acid decarboxylase 5	0.0538817	3.41065		0.0919542	4.42429
maker-Fvb7-4-augustus-gene-66.34	UDP-glucuronic acid decarboxylase 5	15.0988	4.52933		8.30328	1.1079
maker-Fvb7-4-snap-gene-59.58	UDP-glucuronic acid decarboxylase 5	39.0388	87.9604		34.3387	62.0016	ns
Cell wall fortification protein
maker-Fvb4-2-augustus-gene-147.24	extensin-2-like	2.23144	5.40685		0.129099	0.225451	ns
maker-Fvb4-3-augustus-gene-60.40	extensin-2-like	3.57615	21.2969		7.46735	27.681
augustus_masked-Fvb6-1-processed-gene-257.0	leucine-rich repeat extensin-like protein 2	10.8441	8.60701	ns	13.8468	31.6675
augustus_masked-Fvb6-2-processed-gene-177.4	leucine-rich repeat extensin-like protein 2	2.08286	2.76632	ns	4.00223	20.6638
snap_masked-Fvb6-3-processed-gene-319.25	leucine-rich repeat extensin-like protein 2	2.90871	7.07111	ns	4.41249	13.9839
augustus_masked-Fvb4-4-processed-gene-95.11	leucine-rich repeat extensin-like protein 3	2.66952	5.75882	ns	5.60263	2.12419
maker-Fvb2-1-augustus-gene-21.34	leucine-rich repeat extensin-like protein 3	0.700686	8.02573		0.515521	1.93506
augustus_masked-Fvb1-2-processed-gene-19.11	leucine-rich repeat extensin-like protein 4	9.24283	1.95407	ns	0.124783	101.002
augustus_masked-Fvb1-3-processed-gene-30.14	leucine-rich repeat extensin-like protein 4	1.13918	2.82244		0.149563	0.141474	ns
maker-Fvb1-1-snap-gene-251.57	leucine-rich repeat extensin-like protein 4 isoform X1	14.1639	0.679236		51.5222	0
IG, immature-green; MR, mature-red
TPM, transcripts per million
ns: not significant
highlighted: common DEGs in two development stages

## Sheet: Table S3. Lignin
Table S3. Differentially expressed genes involved in lignin biosynthesis
Sequence Name	Sequence Description	IG TPM mean			MR TPM mean
		SB	KB		SB	KB
augustus_masked-Fvb6-4-processed-gene-214.10	shikimate O-hydroxycinnamoyltransferase	2.33436	8.7296		0.567637	0.668046	ns
snap_masked-Fvb6-3-processed-gene-163.18	shikimate O-hydroxycinnamoyltransferase	8.20649	2.2488		0.557005	0.17627	ns
maker-Fvb3-4-snap-gene-258.56	shikimate O-hydroxycinnamoyltransferase-like	10.0432	24.6109		0.023681	0.226687	ns
maker-Fvb6-3-snap-gene-163.37	shikimate O-hydroxycinnamoyltransferase-like	15.4156	7.08171		1.0089	0.214339
augustus_masked-Fvb2-2-processed-gene-194.3	caffeoyl-CoA O-methyltransferase	320.729	354.153	ns	25.3534	62.3967
maker-Fvb2-1-augustus-gene-26.25	caffeoyl-CoA O-methyltransferase	0.160708	27.3809		0	14.1286
maker-Fvb1-2-snap-gene-11.72	probable caffeoyl-CoA O-methyltransferase At4g26220	0.0606395	1.13266		0.75317	4.40309
maker-Fvb1-2-snap-gene-24.79	probable caffeoyl-CoA O-methyltransferase At4g26220	2.41615	2.91625	ns	4.25308	8.90465
maker-Fvb1-3-snap-gene-79.55	probable caffeoyl-CoA O-methyltransferase At4g26220	0.0678087	3.37413		0.0539498	16.0947
snap_masked-Fvb1-2-processed-gene-90.28	probable caffeoyl-CoA O-methyltransferase At4g26220	0	1.03825	ns	0.0890077	5.70838
augustus_masked-Fvb5-3-processed-gene-105.5	cinnamoyl-CoA reductase 1	3.76307	2.86815	ns	0.673517	4.14949
maker-Fvb6-1-augustus-gene-164.26	cinnamoyl-CoA reductase 1-like	104.698	31.2507		1090.83	1.7966
maker-Fvb6-3-augustus-gene-160.22	cinnamoyl-CoA reductase 1-like	62.3213	50.0834	ns	33.0862	5.09571
maker-Fvb7-1-snap-gene-10.39	cinnamoyl-CoA reductase 1-like	6.02419	5.7312	ns	18.2358	6.82623
maker-Fvb7-2-snap-gene-14.54	cinnamoyl-CoA reductase 1-like	8.04928	4.55884	ns	69.3471	31.4034
maker-Fvb5-2-augustus-gene-134.51	cinnamoyl-CoA reductase-like SNL6	4.66975	2.25971	ns	8.92926	1.95635
maker-Fvb5-2-augustus-gene-134.55	cinnamoyl-CoA reductase-like SNL6	5.59485	13.2115		13.5316	12.2909	ns
maker-Fvb5-4-augustus-gene-117.24	cinnamoyl-CoA reductase-like SNL6	0.521421	3.87308		0.718332	1.24231	ns
snap_masked-Fvb5-1-processed-gene-200.19	cinnamoyl-CoA reductase-like SNL6	7.09176	6.40125	ns	12.3026	6.54294
maker-Fvb6-4-augustus-gene-120.33	caffeic acid 3-O-methyltransferase	7.63217	5.91835	ns	1.77243	0.628743
maker-Fvb7-4-augustus-gene-6.44	caffeic acid 3-O-methyltransferase	227.346	59.8764		3999.51	2017.06
maker-Fvb5-4-augustus-gene-50.46	probable cinnamyl alcohol dehydrogenase 1	6.82573	4.38931	ns	11.3148	5.33479
maker-Fvb6-1-augustus-gene-76.41	probable cinnamyl alcohol dehydrogenase 1	11.0664	6.14084	ns	19.8838	10.0027
maker-Fvb6-2-augustus-gene-348.42	probable cinnamyl alcohol dehydrogenase 1	9.06163	5.90456	ns	21.3658	9.48765
maker-Fvb2-3-augustus-gene-41.66	probable cinnamyl alcohol dehydrogenase 6	0.212169	0.270689	ns	27.7932	12.4983
maker-Fvb1-1-augustus-gene-164.44	probable mannitol dehydrogenase	51.846	25.1013		645.627	369.136	ns
maker-Fvb1-4-snap-gene-101.61	probable mannitol dehydrogenase	46.2945	43.914	ns	56.8873	19.236
maker-Fvb6-4-snap-gene-72.43	cationic peroxidase 1-like	0.444287	0.275237	ns	1.03453	0.115142
maker-Fvb6-1-snap-gene-303.41	cationic peroxidase 1-like	4.25863	2.08816	ns	5.8563	0.752206
maker-Fvb2-3-augustus-gene-138.33	peroxidase 12-like	31.9385	16.5675	ns	10.4224	3.0746
maker-Fvb1-4-snap-gene-113.30	peroxidase 17-like	13.1586	10.5585	ns	3.24364	1.666
maker-Fvb1-3-augustus-gene-15.68	peroxidase 25	8.65738	3.03969		4.74278	3.39262	ns
maker-Fvb3-1-augustus-gene-198.24	peroxidase 47	7.98823	1.26128		0.113545	0.0836032	ns
maker-Fvb6-1-augustus-gene-10.64	peroxidase 55	1.8617	3.61774	ns	6.27873	1.37217
maker-Fvb6-3-augustus-gene-9.59	peroxidase 55	1.0201	1.78187	ns	0.363085	2.06938
maker-Fvb4-2-augustus-gene-7.39	peroxidase 55-like	6.10897	0.980536		3.75079	0.745812
maker-Fvb5-2-augustus-gene-40.62	peroxidase 55-like	12.7255	6.15401		12.1626	8.38592	ns
maker-Fvb6-1-snap-gene-10.85	peroxidase 55-like	0.509782	0.441417	ns	22.1792	7.38718
snap_masked-Fvb5-4-processed-gene-121.23	peroxidase 63	25.1771	28.24	ns	8.4378	19.4968
maker-Fvb7-2-augustus-gene-308.44	peroxidase 66	1.91387	16.4986		0	0	ns
maker-Fvb7-3-augustus-gene-7.47	peroxidase 66	0.054672	4.97429		0	0	ns
maker-Fvb7-4-snap-gene-27.42	peroxidase 66	0	6.13849		0	0	ns
maker-Fvb3-4-augustus-gene-52.53	laccase-4	1.38845	4.78487		0.086577	0.119357	ns
maker-Fvb6-1-augustus-gene-281.21	laccase-4-like	61.6346	23.9851		0.411537	0.178472	ns
maker-Fvb6-1-augustus-gene-291.26	laccase-4-like	13.1436	36.3717		0.469701	0.117748	ns
maker-Fvb7-1-augustus-gene-263.63	laccase-12-like	31.5943	32.6816	ns	1.26052	0.364965
maker-Fvb7-2-snap-gene-246.83	laccase-12-like	73.0339	61.1849	ns	1.47719	0.54316
maker-Fvb1-1-augustus-gene-118.35	laccase-15-like	4.39204	0.517405		0.265524	0.142944	ns
maker-Fvb6-1-augustus-gene-272.42	laccase-17-like	0.119897	1.2566		0	0	ns
augustus_masked-Fvb2-2-processed-gene-84.5	putative laccase-9	2.60678	1.85711	ns	3.97571	2.10563
maker-Fvb2-1-augustus-gene-69.30	putative laccase-9	0.601839	0.948827	ns	0.159386	0.662568
maker-Fvb2-1-augustus-gene-69.32	putative laccase-9	31.6669	34.9652	ns	1.11863	0.465568
maker-Fvb2-1-snap-gene-124.53	putative laccase-9	0.532019	0.63568	ns	1.56025	0.684588
maker-Fvb2-2-snap-gene-135.50	putative laccase-9	0.567943	0.251352	ns	0.72864	0.334509
maker-Fvb2-2-snap-gene-137.22	putative laccase-9	39.5621	22.0144	ns	42.2064	12.9588
maker-Fvb2-2-snap-gene-84.42	putative laccase-9	0.394163	0.558716	ns	0.04437	1.1065
maker-Fvb2-3-augustus-gene-141.24	putative laccase-9	153.542	129.453	ns	1.67694	0.478681
maker-Fvb2-3-snap-gene-143.27	putative laccase-9	0.990199	1.55236	ns	8.97997	4.58934
maker-Fvb5-4-snap-gene-219.49	putative laccase-9	1.9336	10.8342		0.040627	0.0534463	ns
maker-Fvb6-4-augustus-gene-295.55	putative laccase-9	0.213007	0.170509	ns	0.602361	0.0114475
maker-Fvb5-4-snap-gene-76.30	myb-related protein 308-like	22.6205	4.86182		30.6614	19.5207	ns
maker-Fvb2-3-augustus-gene-229.23	myb-related protein 308-like	1.98383	4.13161		0.498925	0.246273	ns

## Sheet: Table S4. Cuticle
Table S4. Differentially expressed genes involved in cuticle biosynthesis
Sequence Name	Sequence Description	IG TPM mean			MR TPM mean
		SB	KB		SB	KB
augustus_masked-Fvb7-2-processed-gene-135.4	3-ketoacyl-CoA synthase 1	1.42808	4.06213		0.237848	0.455483	ns
augustus_masked-Fvb7-2-processed-gene-201.4	3-ketoacyl-CoA synthase 1	2.6008	1.28678	ns	0.574189	0.061621
augustus_masked-Fvb2-4-processed-gene-61.11	3-ketoacyl-CoA synthase 4-like	0.446926	2.15773		1.00142	1.00526	ns
augustus_masked-Fvb4-1-processed-gene-151.13	3-ketoacyl-CoA synthase 6	8.90972	10.4748	ns	0.920952	3.50886
maker-Fvb2-1-augustus-gene-240.39	3-ketoacyl-CoA synthase 10	25.5673	27.5511	ns	9.45023	4.48448
maker-Fvb2-3-augustus-gene-46.58	3-ketoacyl-CoA synthase 10	26.552	28.6773	ns	9.38057	4.5188
maker-Fvb2-4-augustus-gene-246.49	3-ketoacyl-CoA synthase 10	34.0934	35.4685	ns	12.9914	5.18883
maker-Fvb1-1-augustus-gene-256.48	3-ketoacyl-CoA synthase 11	0.643238	0.203158		0.237145	0.0311224
maker-Fvb1-4-snap-gene-10.70	3-ketoacyl-CoA synthase 11	1.23758	2.96248		7.14632	16.4825
maker-Fvb4-1-augustus-gene-13.20	3-ketoacyl-CoA synthase 11-like	2.01105	2.74805	ns	2.62575	0.935911
maker-Fvb4-2-augustus-gene-244.34	3-ketoacyl-CoA synthase 11-like	6.29153	8.08021	ns	5.88974	2.89235
augustus_masked-Fvb7-2-processed-gene-221.16	3-ketoacyl-CoA synthase 19-like	0.579001	0.175028	ns	0.223721	2.00489
augustus_masked-Fvb7-4-processed-gene-69.11	3-ketoacyl-CoA synthase 19-like	11.0692	1.02552		9.15962	6.02251	ns
maker-Fvb7-2-snap-gene-221.64	3-ketoacyl-CoA synthase 19-like	1.30467	1.10715	ns	0.139443	22.0645
maker-Fvb7-2-snap-gene-298.82	3-ketoacyl-CoA synthase 19-like	4.56301	3.56611	ns	4.6153	96.6581
maker-Fvb7-2-snap-gene-298.83	3-ketoacyl-CoA synthase 19-like	0.754786	0.676472	ns	0.85764	4.50708
augustus_masked-Fvb4-1-processed-gene-138.3	very-long-chain 3-oxoacyl-CoA reductase 1-like	31.236	15.6032	ns	17.1579	6.97263
maker-Fvb4-1-snap-gene-138.49	very-long-chain 3-oxoacyl-CoA reductase 1-like	0.639757	2.35845		2.0982	5.82466
augustus_masked-Fvb1-3-processed-gene-119.1	very-long-chain (3R)-3-hydroxyacyl-CoA dehydratase PASTICCINO 2A	6.39304	11.3807	ns	3.35825	7.97127
augustus_masked-Fvb1-4-processed-gene-55.7	very-long-chain (3R)-3-hydroxyacyl-CoA dehydratase PASTICCINO 2A	2.08778	5.62589		1.39255	6.91759
maker-Fvb1-3-snap-gene-203.31	long chain acyl-CoA synthetase 1-like	3.64752	1.70689		0.262976	0.375835	ns
augustus_masked-Fvb2-1-processed-gene-38.5	long chain acyl-CoA synthetase 2	5.37201	7.4283	ns	5.34665	1.09162
augustus_masked-Fvb2-3-processed-gene-178.3	long chain acyl-CoA synthetase 2	10.6542	9.3096	ns	2.99257	1.55147
maker-Fvb2-4-snap-gene-48.34	long chain acyl-CoA synthetase 2	8.94687	7.2133	ns	14.656	0.400258
maker-Fvb2-4-snap-gene-48.35	long chain acyl-CoA synthetase 2	7.30318	7.70611	ns	0	2.46397
maker-Fvb3-4-augustus-gene-244.38	long chain acyl-CoA synthetase 2-like	0.102091	0.0517906	ns	6.29029	0
maker-Fvb5-2-snap-gene-28.41	long chain acyl-CoA synthetase 4	19.957	30.1338	ns	13.0852	29.1587
maker-Fvb5-3-augustus-gene-250.54	long chain acyl-CoA synthetase 4-like	3.67353	16.1235		3.32071	17.2169
maker-Fvb4-2-snap-gene-117.32	long chain acyl-CoA synthetase 6, peroxisomal-like	12.9616	7.80779	ns	31.3585	16.0114
augustus_masked-Fvb6-1-processed-gene-75.12	long chain acyl-CoA synthetase 8	17.8224	24.297	ns	5.94973	21.3131
maker-Fvb5-2-augustus-gene-214.30	protein ECERIFERUM 1-like	45.5842	61.0617	ns	478.449	249.73
maker-Fvb5-3-augustus-gene-42.27	protein ECERIFERUM 1-like	151.155	76.1233		741.685	442.005	ns
maker-Fvb5-4-augustus-gene-214.34	protein ECERIFERUM 1-like	5.64336	3.64484	ns	8.67926	33.9252
maker-Fvb7-1-augustus-gene-123.38	protein ECERIFERUM 1-like	1.55354	1.51521	ns	6.53075	2.13271
maker-Fvb7-1-augustus-gene-80.13	protein ECERIFERUM 1-like	0.203105	0.2063	ns	1.26699	0.409889
maker-Fvb7-3-augustus-gene-162.31	protein ECERIFERUM 1-like	4.61983	0.111039		5.36821	2.49655
maker-Fvb6-3-augustus-gene-401.52	protein ECERIFERUM 26-like	4.07655	4.1216	ns	15.4098	5.94858
maker-Fvb6-3-augustus-gene-407.63	protein ECERIFERUM 26-like	3.37377	2.68331	ns	0.145955	1.74578
augustus_masked-Fvb6-2-processed-gene-257.11	protein ECERIFERUM 26-like	0.506877	1.66783		2.44375	1.00146
maker-Fvb1-1-augustus-gene-240.52	diacylglycerol O-acyltransferase 1	1.6136	2.43883	ns	2.24119	11.3315
maker-Fvb1-2-augustus-gene-9.44	diacylglycerol O-acyltransferase 1	0.250619	1.35342		0.165652	1.22343
maker-Fvb1-3-augustus-gene-50.17	diacylglycerol O-acyltransferase 2-like	2.1848	5.58568		0.509866	9.96029
maker-Fvb1-4-augustus-gene-45.51	diacylglycerol O-acyltransferase 2-like	0.874998	0.3316	ns	13.5707	0
maker-Fvb2-2-augustus-gene-102.37	glycerol-3-phosphate acyltransferase 3-like	17.835	14.4876	ns	4.67058	12.035
maker-Fvb2-2-augustus-gene-112.44	glycerol-3-phosphate acyltransferase 3-like	4.99925	10.5083		13.2368	10.2409
maker-Fvb7-1-augustus-gene-252.47	glycerol-3-phosphate acyltransferase 5	10.4813	11.6767	ns	2.62981	1.14073
maker-Fvb7-3-augustus-gene-70.37	glycerol-3-phosphate acyltransferase 5	16.7552	17.7417	ns	3.91014	1.70302
maker-Fvb7-4-augustus-gene-55.37	glycerol-3-phosphate acyltransferase 5	10.1406	9.94636	ns	5.70469	1.12413
maker-Fvb5-2-augustus-gene-140.42	glycerol-3-phosphate acyltransferase, chloroplastic	1.93473	4.53531	ns	2.70582	5.85142
maker-Fvb7-2-augustus-gene-116.39	probable glycerol-3-phosphate acyltransferase 8	9.90259	2.52798	ns	3.56311	0.281351
snap_masked-Fvb7-1-processed-gene-188.22	probable glycerol-3-phosphate acyltransferase 8	15.7456	16.9905	ns	9.43289	3.50561

## Sheet: Table S5. Defense responses
Table S5. Differentially expressed genes related to defense responses
Sequence Name	Sequence Description	IG TPM mean			MR TPM mean
		SB	KB		SB	KB
Signaling
maker-Fvb7-3-augustus-gene-189.27	calcium-dependent protein kinase 1-like	8.72797	3.26073		3.85303	4.96172	ns
snap_masked-Fvb1-2-processed-gene-83.39	mitogen-activated protein kinase 7	9.84889	0.174278		31.2853	0.0199077
maker-Fvb1-2-augustus-gene-8.44	mitogen-activated protein kinase kinase 2	0.0952239	3.31663		0.197628	3.11129
Pathogenesis related protein
maker-Fvb7-2-snap-gene-189.50	acidic endochitinase-like	0.51451	1.70196		0.163338	0.539466	ns
maker-Fvb2-3-augustus-gene-114.42	endochitinase 2-like	2.63211	2.01653	ns	6.98873	19.0184
snap_masked-Fvb2-2-processed-gene-103.26	endochitinase 2-like	1.08738	1.12568	ns	1.27257	3.74575
maker-Fvb4-3-augustus-gene-224.47	endochitinase EP3-like	2.24466	5.60915	ns	2.67516	6.95053
snap_masked-Fvb1-2-processed-gene-261.6	glucan endo-1,3-beta-glucosidase 2	6.96046	8.93289	ns	0.343579	1.92414
maker-Fvb1-3-augustus-gene-254.25	glucan endo-1,3-beta-glucosidase 2-like	0.259771	1.30254		0.325338	0.423437	ns
maker-Fvb1-4-augustus-gene-182.27	glucan endo-1,3-beta-glucosidase 2-like	17.8951	16.4481	ns	1.34286	3.10017
snap_masked-Fvb1-1-processed-gene-6.11	glucan endo-1,3-beta-glucosidase 2-like	3.37676	3.4181	ns	0.0765916	0.484546
maker-Fvb7-2-snap-gene-183.83	glucan endo-1,3-beta-glucosidase 5	1.17586	0.938822	ns	0.225872	0.982336
snap_masked-Fvb1-4-processed-gene-61.40	glucan endo-1,3-beta-glucosidase 5	1.19596	0	ns	9.51025	2.79845
augustus_masked-Fvb4-3-processed-gene-318.15	glucan endo-1,3-beta-glucosidase 6	8.18001	4.64728	ns	4.9404	2.54063
maker-Fvb4-1-augustus-gene-0.26	glucan endo-1,3-beta-glucosidase 6	6.4617	2.95551		4.3935	3.77956	ns
maker-Fvb1-4-augustus-gene-3.51	glucan endo-1,3-beta-glucosidase 8	0.167514	0.506615	ns	1.70744	0.535719
augustus_masked-Fvb1-1-processed-gene-48.5	glucan endo-1,3-beta-glucosidase 8-like	4.43253	7.43564	ns	3.22102	7.63758
maker-Fvb1-1-augustus-gene-19.27	glucan endo-1,3-beta-glucosidase 8-like	0.219298	0.427445	ns	0.271495	1.15249
maker-Fvb3-4-augustus-gene-43.60	glucan endo-1,3-beta-glucosidase 9	3.25309	3.15986	ns	0.711679	1.83006
maker-Fvb3-1-augustus-gene-289.34	glucan endo-1,3-beta-glucosidase 11	1.00307	0.936567	ns	1.11071	0.428555
maker-Fvb3-4-augustus-gene-264.39	glucan endo-1,3-beta-glucosidase 11	1.00092	1.13798	ns	0.967454	0.358565
maker-Fvb5-1-snap-gene-68.85	glucan endo-1,3-beta-glucosidase 11-like	22.9366	20.2926	ns	6.57303	18.4859
maker-Fvb5-2-augustus-gene-55.36	glucan endo-1,3-beta-glucosidase 11-like	15.2893	15.4971	ns	6.0282	25.2589
maker-Fvb1-3-augustus-gene-101.42	glucan endo-1,3-beta-glucosidase 12	8.20936	13.3922	ns	3.51454	9.16869
maker-Fvb6-2-augustus-gene-338.44	glucan endo-1,3-beta-glucosidase 12	42.9705	40.2314	ns	0.286785	1.42521
maker-Fvb6-3-snap-gene-61.58	glucan endo-1,3-beta-glucosidase 12	16.4804	39.2567		0.231874	1.09417
maker-Fvb3-2-augustus-gene-148.12	glucan endo-1,3-beta-glucosidase 14-like	23.9366	39.7436	ns	4.26281	24.0958
maker-Fvb6-2-augustus-gene-107.35	glucan endo-1,3-beta-glucosidase, basic isoform-like	34.3652	89.1558		0.610482	2.21718
maker-Fvb6-4-augustus-gene-180.29	glucan endo-1,3-beta-glucosidase, basic isoform-like	49.7997	203.002		4.16256	2.94669	ns
maker-Fvb3-1-augustus-gene-60.33	glucan endo-1,3-beta-glucosidase-like	6.0452	6.63006	ns	1.37078	6.87809
maker-Fvb3-2-snap-gene-253.50	glucan endo-1,3-beta-glucosidase-like	0.131081	0.113979	ns	0.155636	0.804548
maker-Fvb3-3-augustus-gene-236.34	glucan endo-1,3-beta-glucosidase-like	2.20907	3.07586	ns	1.39865	7.85029
maker-Fvb3-4-augustus-gene-63.21	glucan endo-1,3-beta-glucosidase-like	8.41373	9.92681	ns	4.08803	11.235
maker-Fvb7-2-augustus-gene-292.62	glucan endo-1,3-beta-glucosidase-like	0	1.87196	ns	0.0559408	1.46209
snap_masked-Fvb3-3-processed-gene-236.16	glucan endo-1,3-beta-glucosidase-like	0.62996	0	ns	0.506719	4.34379
snap_masked-Fvb3-4-processed-gene-63.19	glucan endo-1,3-beta-glucosidase-like	1.75429	1.87041	ns	1.50124	5.63794
maker-Fvb2-2-snap-gene-217.62	Pathogenesis-related protein 1	0.742911	0.0168326		0.0136458	2.74189
maker-Fvb2-1-snap-gene-10.26	pathogenesis-related protein 1-like	2.42823	6.27393	ns	0.175891	226.676
snap_masked-Fvb2-3-processed-gene-219.33	pathogenesis-related protein 1-like	4.38071	3.21397	ns	0.177744	294.072
maker-Fvb2-1-augustus-gene-259.60	pathogenesis-related protein 5	2.91838	2.31313	ns	0.265476	1.65359
maker-Fvb4-3-snap-gene-199.68	pathogenesis related protein PR10	10.3227	35.4845		8.80681	6.6702	ns
augustus_masked-Fvb2-2-processed-gene-218.4	pathogenesis-related genes transcriptional activator PTI6-like	6.69147	3.53581	ns	2.54736	5.56992
augustus_masked-Fvb4-1-processed-gene-141.10	major allergen Pru ar 1-like	16.7596	2.80328		861.358	545.204	ns
augustus_masked-Fvb4-3-processed-gene-132.12	major allergen Pru ar 1-like	8.10519	19.6793		1.7764	2.66896	ns
augustus_masked-Fvb4-3-processed-gene-198.9	major allergen Pru ar 1-like	1.66166	0.501421	ns	28.0239	0.336655
maker-Fvb4-2-snap-gene-90.49	major allergen Pru ar 1-like	4.89737	2.5325	ns	74.4709	185.501
maker-Fvb4-2-snap-gene-90.53	major allergen Pru ar 1-like	2.11911	1.16975	ns	32.3829	75.8019
maker-Fvb4-3-snap-gene-132.54	major allergen Pru ar 1-like	23.1345	56.3144		5.32549	3.68932	ns
maker-Fvb4-3-snap-gene-133.69	major allergen Pru ar 1-like	0.804628	0.2056	ns	2.92533	0.46853
maker-Fvb4-3-snap-gene-199.67	major allergen Pru ar 1-like	5.47528	0		6.34789	8.01782	ns
maker-Fvb5-3-snap-gene-263.85	thaumatin-like protein	0.930565	1.64382	ns	1.39863	0.423397
maker-Fvb1-1-augustus-gene-218.27	thaumatin-like protein 1	9.00731	4.60474	ns	3.8478	1.64514
maker-Fvb1-3-augustus-gene-63.19	thaumatin-like protein 1	2.49722	1.58248	ns	31.4392	6.49342
maker-Fvb5-4-snap-gene-9.57	thaumatin-like protein 1	2.62873	2.90524	ns	6.57808	2.52688
snap_masked-Fvb5-1-processed-gene-10.31	thaumatin-like protein 1	1.33816	1.79436	ns	10.4774	4.03262
maker-Fvb1-4-augustus-gene-55.59	thaumatin-like protein 1b	6.40262	3.05729		6.60314	2.05035
maker-Fvb1-4-augustus-gene-55.60	thaumatin-like protein 1b	7.76262	2.55941		2.87383	0.649316
maker-Fvb2-1-snap-gene-249.59	thaumatin-like protein 1b	5.9451	8.46705	ns	0.565653	1.60783
maker-Fvb2-2-augustus-gene-223.46	thaumatin-like protein 1b	1.99254	4.78704		0.0228562	0.0983535	ns
maker-Fvb2-3-augustus-gene-227.28	thaumatin-like protein 1b	2.23964	5.0297		0.152824	0.0484198	ns
maker-Fvb2-3-augustus-gene-40.42	thaumatin-like protein 1b	5.72108	7.72459	ns	51.0019	15.6074
maker-Fvb2-4-augustus-gene-253.39	thaumatin-like protein 1b	6.14802	8.57591	ns	18.1414	5.55801
maker-Fvb5-3-augustus-gene-241.49	thaumatin-like protein 1b	221.665	215.747	ns	5.27287	1.79466
maker-Fvb6-1-augustus-gene-198.28	polygalacturonase-inhibiting protein	0.0525998	0.899911		0.420894	1.79894
R gene
augustus_masked-Fvb2-2-processed-gene-132.5	disease resistance protein RPM1-like	1.16499	3.66867		0.706193	0.454719	ns
augustus_masked-Fvb3-1-processed-gene-259.14	disease resistance protein RPM1-like	1.03268	5.2064		1.74568	22.7342
augustus_masked-Fvb5-1-processed-gene-146.1	disease resistance protein RPM1-like	0.0479361	0.361305	ns	0	0.671454
augustus_masked-Fvb5-2-processed-gene-144.2	disease resistance protein RPM1-like	0.176674	0.487096	ns	0.339048	0.946155
maker-Fvb3-3-snap-gene-44.71	disease resistance protein RPM1-like	1.52626	2.02371	ns	2.32934	8.11337
maker-Fvb5-1-snap-gene-152.39	disease resistance protein RPM1-like	0.421559	0.826357	ns	0.0585867	1.09197
maker-Fvb5-1-snap-gene-152.41	disease resistance protein RPM1-like	0.0150135	0.100331	ns	0.0857757	0.580831
maker-Fvb5-1-snap-gene-191.34	disease resistance protein RPM1-like	0.109493	0.0313342	ns	0.521106	0.160578
maker-Fvb5-1-snap-gene-191.37	disease resistance protein RPM1-like	0.338244	0.0276075		1.14181	0	ns
snap_masked-Fvb5-4-processed-gene-120.12	disease resistance protein RPM1-like	0	0.12044	ns	0	0.650231
augustus_masked-Fvb4-4-processed-gene-54.7	putative disease resistance protein RGA3	0.0586954	0.0517955	ns	2.46225	9.3887
augustus_masked-Fvb6-1-processed-gene-21.12	putative disease resistance protein RGA3	0.6199	1.03352	ns	0.0682434	0.480275
augustus_masked-Fvb6-1-processed-gene-359.6	putative disease resistance protein RGA3	2.87322	1.1249		1.27911	0.694218	ns
augustus_masked-Fvb6-3-processed-gene-16.8	putative disease resistance protein RGA3	0.0610739	0.311863	ns	0.137707	0.518087
maker-Fvb4-4-snap-gene-54.78	putative disease resistance protein RGA3	0	0	ns	0.539932	2.74228
maker-Fvb5-1-augustus-gene-252.37	putative disease resistance protein RGA3	1.46348	0.425281		2.20239	1.28323	ns
maker-Fvb5-1-snap-gene-283.56	putative disease resistance protein RGA3	1.11654	0.343629		1.67771	0.190699
maker-Fvb6-1-augustus-gene-37.51	putative disease resistance protein RGA3	4.45313	2.17322		3.86216	2.51907	ns
maker-Fvb6-1-snap-gene-138.42	putative disease resistance protein RGA3	1.15773	0.405601		0.974247	1.30388	ns
maker-Fvb6-2-snap-gene-266.59	putative disease resistance protein RGA3	7.24455	11.3664	ns	0.651261	4.20339
maker-Fvb6-3-snap-gene-147.39	putative disease resistance protein RGA3	1.05123	0.463192	ns	1.41523	0.564714
maker-Fvb7-2-augustus-gene-225.46	putative disease resistance protein RGA3	5.65718	0.806872		7.12957	0.554661
maker-Fvb7-2-snap-gene-294.54	putative disease resistance protein RGA3	3.81733	1.59061		4.15954	3.0099	ns
maker-Fvb7-3-snap-gene-68.70	putative disease resistance protein RGA3	29.8847	11.9791		39.2762	38.5092	ns
maker-Fvb7-4-snap-gene-59.59	putative disease resistance protein RGA3	1.0064	0.315346		2.50022	0.619119
maker-Fvb7-4-snap-gene-59.63	putative disease resistance protein RGA3	4.98583	2.48196		4.17621	2.63804	ns
maker-Fvb6-1-augustus-gene-279.41	putative disease resistance protein RGA4 isoform X1	1.879	0.50255	ns	4.24524	0.558449
maker-Fvb7-2-augustus-gene-101.40	putative disease resistance protein RGA4 isoform X1	0.497132	0.723579	ns	0.637289	2.14933
maker-Fvb7-2-augustus-gene-163.44	putative disease resistance protein RGA4 isoform X1	0.26439	0.0891331	ns	1.1833	0.408428
maker-Fvb6-1-augustus-gene-160.47	disease resistance RPP13-like protein 4	0.869908	0.029327		1.54852	0
augustus_masked-Fvb7-2-processed-gene-249.0	putative disease resistance RPP13-like protein 1	0.680225	0.697205	ns	0.732013	2.42213
maker-Fvb4-4-snap-gene-57.33	putative disease resistance RPP13-like protein 1	1.26114	1.11012	ns	0.178604	0.729867
maker-Fvb7-1-snap-gene-277.67	putative disease resistance RPP13-like protein 1	0.474064	0.894396	ns	0.713217	1.57193
maker-Fvb7-2-augustus-gene-305.42	putative disease resistance RPP13-like protein 1	1.77798	2.6471	ns	1.64358	5.44233
maker-Fvb7-2-snap-gene-264.78	putative disease resistance RPP13-like protein 1	1.78551	1.59988	ns	0.861741	2.69864
maker-Fvb7-2-snap-gene-265.80	putative disease resistance RPP13-like protein 1	1.17449	0.792034	ns	0.546411	1.58219
maker-Fvb7-2-snap-gene-267.68	putative disease resistance RPP13-like protein 1	0.629304	3.07631		0.0368435	0.898018
maker-Fvb7-2-snap-gene-303.81	putative disease resistance RPP13-like protein 1	0.02767	0.416251		0.514508	4.5958
snap_masked-Fvb7-1-processed-gene-288.35	putative disease resistance RPP13-like protein 1	3.55543	1.97193	ns	1.26122	0.598334
Transcription factor
augustus_masked-Fvb5-2-processed-gene-115.5	ethylene-responsive transcription factor 2-like	2.47433	2.71557	ns	1.20461	3.48106
maker-Fvb7-2-snap-gene-256.47	ethylene-responsive transcription factor 2-like	1.34196	0.933049	ns	4.07577	1.07294
augustus_masked-Fvb5-1-processed-gene-123.10	ethylene-responsive transcription factor 5	5.88075	6.19538	ns	4.50659	11.078
snap_masked-Fvb5-2-processed-gene-114.39	ethylene-responsive transcription factor 5	0.183784	0.263938	ns	3.44612	1.58846
snap_masked-Fvb5-3-processed-gene-166.13	ethylene-responsive transcription factor 5	5.67301	2.74116	ns	10.7396	3.89641
snap_masked-Fvb5-4-processed-gene-93.17	ethylene-responsive transcription factor 5	0.917496	0.987871	ns	1.17507	9.55799
maker-Fvb6-2-augustus-gene-294.65	probable WRKY transcription factor 3	22.5707	14.1063	ns	44.3626	14.0009
maker-Fvb6-1-augustus-gene-300.41	probable WRKY transcription factor 33	0.528656	0.467599	ns	0.660112	0.148586
maker-Fvb6-4-augustus-gene-75.23	probable WRKY transcription factor 33	1.28989	2.00436	ns	3.11451	0.845457
maker-Fvb6-1-augustus-gene-164.29	probable WRKY transcription factor 40	2.01565	2.25033	ns	2.42644	10.2754
maker-Fvb6-2-augustus-gene-69.23	probable WRKY transcription factor 40	0.687076	1.10396	ns	0.369448	1.63701
maker-Fvb6-4-augustus-gene-197.37	probable WRKY transcription factor 40	0.712206	1.45152	ns	0.508384	2.57884
augustus_masked-Fvb4-3-processed-gene-36.9	probable WRKY transcription factor 57	2.24751	0.888001		1.36986	0.819718	ns
maker-Fvb4-4-augustus-gene-35.52	probable WRKY transcription factor 57	2.71609	1.63912	ns	3.11066	1.44876
maker-Fvb6-3-snap-gene-362.65	probable WRKY transcription factor 70	0.0275223	0.158826	ns	0.050519	0.439348
snap_masked-Fvb7-1-processed-gene-267.31	probable WRKY transcription factor 70	9.09507	7.18479	ns	3.30268	1.24846
maker-Fvb4-4-augustus-gene-72.68	probable WRKY transcription factor 75	2.22481	2.82112	ns	0.852412	2.27279
IG, immature-green; MR, mature-red
TPM, transcripts per million
ns: not significant
highlighted: common DEGs in two development stages

## Sheet: Table S6. Antioxidant
Table S6. Differentially expressed genes related to antioxidant systems
Sequence Name	Sequence Description	IG TPM mean			MR TPM mean
		SB	KB		SB	KB
Flavonoid and isoflavonoid pathway
augustus_masked-Fvb2-1-processed-gene-31.2	2-hydroxyisoflavanone dehydratase-like	17.4707	27.6309	ns	1.21182	5.90646
augustus_masked-Fvb4-2-processed-gene-116.2	2-hydroxyisoflavanone dehydratase-like	0	1.24438	ns	2.2078	110.242
maker-Fvb2-1-snap-gene-31.41	2-hydroxyisoflavanone dehydratase-like	1.96248	4.23077	ns	0.202953	4.79741
maker-Fvb2-1-snap-gene-31.49	2-hydroxyisoflavanone dehydratase-like	6.56509	11.7862	ns	0.72656	3.26007
maker-Fvb4-1-snap-gene-113.44	2-hydroxyisoflavanone dehydratase-like	3.95331	3.95251	ns	9.24719	20.2529
maker-Fvb4-2-snap-gene-116.42	2-hydroxyisoflavanone dehydratase-like	0.0402952	0.0600949	ns	0.125056	0.566789
snap_masked-Fvb4-4-processed-gene-126.30	2-hydroxyisoflavanone dehydratase-like	0.302419	1.60626	ns	2.67132	115.307
maker-Fvb7-2-augustus-gene-221.49	chalcone isomerase	19.4565	18.9976	ns	195.803	95.5887
maker-Fvb2-3-augustus-gene-33.39	dihydroflavonol 4-reductase	74.7589	42.6088	ns	8.19682	132.055
maker-Fvb1-1-augustus-gene-217.34	flavanone 3-hydroxylase	23.1847	35.8028	ns	576.485	245.933
maker-Fvb1-2-augustus-gene-78.37	flavanone 3-hydroxylase	13.6536	32.5758		217.931	140.404	ns
maker-Fvb1-3-augustus-gene-64.31	flavanone 3-hydroxylase	36.322	48.1702	ns	787.865	317.999
maker-Fvb1-4-augustus-gene-56.40	flavanone 3-hydroxylase	61.7017	52.1614	ns	1096.48	471.638
maker-Fvb2-3-augustus-gene-16.38	flavonol synthase	1.67332	5.70407		0.0754817	0.0322008	ns
maker-Fvb7-2-augustus-gene-6.45	Flavonol synthase/flavanone 3-hydroxylase	15.9675	4.12259	ns	18.1242	5.9285
maker-Fvb2-2-augustus-gene-4.61	isoflavone 2'-hydroxylase-like	2.89731	1.74418	ns	0.2867	0.859078
snap_masked-Fvb2-3-processed-gene-62.19	isoflavone 2'-hydroxylase-like	64.8684	88.3479	ns	36.9852	11.6139
maker-Fvb4-1-augustus-gene-155.24	leucoanthocyanidin reductase-like	3.57001	8.71521		1.17434	6.44422
maker-Fvb4-2-augustus-gene-44.51	leucoanthocyanidin reductase-like	6.50223	17.9307		2.31618	28.2301
maker-Fvb4-4-augustus-gene-44.47	leucoanthocyanidin reductase-like	1.94799	3.99577	ns	0.207632	2.1185
augustus_masked-Fvb2-1-processed-gene-21.6	UDP-glucose flavonoid 3-O-glucosyltransferase 7-like	4.54734	4.81102	ns	4.33344	10.2405
augustus_masked-Fvb2-2-processed-gene-195.4	UDP-glucose flavonoid 3-O-glucosyltransferase 7-like	0.574834	0.823701	ns	0.0408448	0.581734
maker-Fvb7-3-augustus-gene-14.53	UDP-glucose:flavonoid 3-O-glucosyltransferase	0	0.0278126	ns	153.002	65.8397
augustus_masked-Fvb6-1-processed-gene-82.7	putative UDP-glucose flavonoid 3-O-glucosyltransferase 3	0.153015	0.169937	ns	0.600415	23.0284
augustus_masked-Fvb6-3-processed-gene-86.10	putative UDP-glucose flavonoid 3-O-glucosyltransferase 3	0	0	ns	5.0431	11.2307
augustus_masked-Fvb6-3-processed-gene-86.11	putative UDP-glucose flavonoid 3-O-glucosyltransferase 3	0.220352	0.255389	ns	2.92482	7.40109
augustus_masked-Fvb6-4-processed-gene-290.8	putative UDP-glucose flavonoid 3-O-glucosyltransferase 3	0.298452	0.211661	ns	0.592782	2.37995
maker-Fvb6-2-snap-gene-353.51	putative UDP-glucose flavonoid 3-O-glucosyltransferase 3	0.11429	0.0435329	ns	0.113141	14.7811
Antioxidant activity
maker-Fvb1-1-snap-gene-261.67	blue copper protein-like	2.21755	0.470319		12.5209	3.47196
maker-Fvb1-2-snap-gene-41.79	blue copper protein-like	22.436	5.09606		24.1588	23.91	ns
maker-Fvb1-4-snap-gene-15.62	blue copper protein-like	0.717471	1.0457	ns	13.3963	4.90384
maker-Fvb5-1-augustus-gene-197.42	blue copper protein-like	2.34886	0.403079		0.535395	0.0420434
maker-Fvb5-1-augustus-gene-275.38	blue copper protein-like	17.1925	4.8814		0.34369	0.344331	ns
maker-Fvb5-1-snap-gene-7.61	blue copper protein-like	1.42468	1.95735	ns	0.554921	2.62013
maker-Fvb5-3-snap-gene-267.38	blue copper protein-like	1.23199	2.43208	ns	2.23199	6.71178
maker-Fvb5-4-augustus-gene-224.27	blue copper protein-like	7.33627	2.67374		0	0.0483012	ns
maker-Fvb7-2-augustus-gene-215.48	glutathione S-transferase DHAR2-like	27.2375	26.1165	ns	2.28878	6.08869
maker-Fvb7-2-augustus-gene-298.69	glutathione S-transferase DHAR2-like	0	1.02646	ns	0.137547	0.978083
maker-Fvb7-4-snap-gene-78.59	glutathione S-transferase DHAR2-like	0.40384	13.6517	ns	0.0915891	1.7401
maker-Fvb1-2-snap-gene-216.27	glutathione S-transferase F11	0	0	ns	169.782	72.3765
snap_masked-Fvb1-1-processed-gene-11.21	glutathione S-transferase F11	0	0	ns	349.763	149.631
maker-Fvb5-1-augustus-gene-166.32	glutathione S-transferase F13	11.3229	16.7027	ns	37.7058	14.2861
maker-Fvb5-2-augustus-gene-156.30	glutathione S-transferase F13	20.2559	6.55705		49.5939	1.55917
maker-Fvb7-2-snap-gene-301.54	glutathione S-transferase L3	1.21052	0.164641	ns	0.462077	0.109398
maker-Fvb7-3-augustus-gene-79.54	glutathione S-transferase L3	7.14024	18.2136		5.15396	2.54473
snap_masked-Fvb7-4-processed-gene-74.27	glutathione S-transferase L3	5.14664	1.93258		2.50534	0.668466
snap_masked-Fvb7-4-processed-gene-76.23	glutathione S-transferase L3	4.95546	1.65875		0.0308284	0	ns
snap_masked-Fvb6-2-processed-gene-184.23	glutathione S-transferase L3-like	3.24969	1.85112	ns	5.62193	2.60944
maker-Fvb1-3-snap-gene-51.66	glutathione S-transferase T3-like	0.965741	0.490949	ns	0	6.0187
maker-Fvb6-2-snap-gene-318.80	glutathione S-transferase T3-like isoform X1	0.636723	0.252973	ns	6.5332	1.21254
maker-Fvb5-1-snap-gene-94.66	glutathione S-transferase U10-like	3.0449	6.20375		2.00108	6.58642
augustus_masked-Fvb4-4-processed-gene-10.18	glutathione S-transferase U17-like	33.5407	26.6048	ns	0.133794	1.14825
maker-Fvb4-1-augustus-gene-195.37	glutathione S-transferase U17-like	15.2778	26.6384	ns	0.702995	14.1121
maker-Fvb4-2-augustus-gene-8.58	glutathione S-transferase U17-like	43.2079	55.4194	ns	6.4133	3.39386
maker-Fvb4-3-augustus-gene-9.47	glutathione S-transferase U17-like	78.1368	80.291	ns	3.12779	44.9493
maker-Fvb1-4-augustus-gene-206.34	probable glutathione S-transferase	0.855129	1.0199	ns	1.08983	2.75631
maker-Fvb3-3-snap-gene-53.43	probable glutathione S-transferase	0.0544033	0	ns	131.876	52.0755
maker-Fvb5-1-augustus-gene-104.50	probable glutathione S-transferase	0.247253	0.190022	ns	1.34091	3.31901
maker-Fvb7-1-snap-gene-68.61	probable glutathione S-transferase	1.10202	0.958538	ns	1.7045	0.718773
maker-Fvb1-1-augustus-gene-232.33	peroxiredoxin Q, chloroplastic	14.6959	18.5298	ns	0.261737	2.52133
maker-Fvb1-2-augustus-gene-2.36	peroxiredoxin Q, chloroplastic	0.165932	1.31789		0.0308284	0	ns
maker-Fvb1-1-augustus-gene-250.52	peroxiredoxin-2B	1195.28	620.614	ns	2012.24	984.501
maker-Fvb1-2-augustus-gene-29.49	peroxiredoxin-2B	2.75347	80.2043		67.2061	92.5129	ns
maker-Fvb1-3-augustus-gene-0.52	peroxiredoxin-2B	188.947	288.693	ns	56.4505	304.327
augustus_masked-Fvb6-1-processed-gene-246.9	peroxiredoxin-2E-2, chloroplastic	16.9977	32.8255	ns	0.372012	6.92975
snap_masked-Fvb6-4-processed-gene-125.11	peroxiredoxin-2E-2, chloroplastic	12.9376	25.6669	ns	3.67784	9.2716
snap_masked-Fvb5-4-processed-gene-188.16	peroxiredoxin-2F, mitochondrial	0.0625352	0.979569		0.0401113	3.39473
maker-Fvb2-2-augustus-gene-37.43	probable L-ascorbate peroxidase 6, chloroplastic isoform X2	28.8741	54.7551	ns	1.24465	53.9669
maker-Fvb1-3-augustus-gene-209.28	superoxide dismutase [Cu-Zn] 2	4.25021	5.55439	ns	1.34485	4.53864
snap_masked-Fvb7-2-processed-gene-253.39	superoxide dismutase [Fe], chloroplastic isoform X2	0.330398	1.41742		0.468939	0.346866	ns
maker-Fvb7-1-augustus-gene-288.51	superoxide dismutase [Mn], mitochondrial	1.83087	1.97551	ns	1.38834	8.81626
maker-Fvb6-1-augustus-gene-356.66	thioredoxin F-type, chloroplastic-like	10.4022	9.11473	ns	3.25701	0.385913
maker-Fvb6-2-augustus-gene-270.35	thioredoxin F-type, chloroplastic-like	20.9624	33.0693	ns	2.1506	7.03609
maker-Fvb4-4-augustus-gene-10.49	thioredoxin H2-like	16.3628	21.2255	ns	3.0137	1.00692
maker-Fvb1-3-augustus-gene-49.54	thioredoxin reductase NTRB-like	0.726352	4.81877		0.160487	9.36655
maker-Fvb1-1-augustus-gene-243.64	thioredoxin-like 2, chloroplastic	3.25384	1.54858	ns	7.15682	3.68959
maker-Fvb1-3-snap-gene-51.76	thioredoxin-like 2, chloroplastic	4.65418	4.81071	ns	10.8072	5.08289
snap_masked-Fvb1-2-processed-gene-22.18	thioredoxin-like 2, chloroplastic	1.38622	0.48535	ns	6.5368	3.19775
maker-Fvb7-2-snap-gene-209.37	thioredoxin-like 3-2, chloroplastic isoform X1	1.00925	0.143865	ns	2.34294	0.907411
maker-Fvb6-3-augustus-gene-305.36	thioredoxin-like 3-3	0	1.69466	ns	0.225699	3.53239
maker-Fvb2-2-augustus-gene-72.70	Thioredoxin-like protein	3.14917	2.49597	ns	0.763997	2.10436
maker-Fvb7-2-augustus-gene-6.40	thioredoxin-like protein Clot	11.8677	2.04082		11.0474	0.678335
maker-Fvb7-3-augustus-gene-244.35	thioredoxin-like protein Clot	0.824457	2.95479		0.889791	0.822568	ns
Ascorbic acid biosynthesis
maker-Fvb4-2-snap-gene-8.66	D-galacturonate reductase-like	4.67895	0.454108	ns	80.5041	3.51936
maker-Fvb4-3-augustus-gene-8.39	D-galacturonate reductase-like	2.44452	0.515047	ns	61.4772	0.603611
maker-Fvb4-4-snap-gene-10.69	D-galacturonate reductase-like	4.82704	1.63692	ns	30.3667	11.3024
maker-Fvb6-2-snap-gene-104.40	L-galactono-1,4-lactone dehydrogenase	1.00881	4.96512	ns	0.900233	5.02264
Transcription factor
maker-Fvb7-2-augustus-gene-178.48	transcription repressor MYB6	0.722539	0.502974	ns	1.2406	0.240804
maker-Fvb4-1-augustus-gene-179.26	transcription repressor MYB6-like	4.22399	7.74889	ns	9.58972	3.24565
maker-Fvb4-4-augustus-gene-26.27	transcription repressor MYB6-like	4.10171	6.29805	ns	12.2983	3.26458
maker-Fvb5-1-augustus-gene-245.45	transcription repressor MYB6-like	3.62566	2.85488	ns	2.66106	1.19004
maker-Fvb5-2-augustus-gene-209.22	transcription repressor MYB6-like	6.10076	3.78375	ns	19.022	5.62451
maker-Fvb5-3-augustus-gene-64.27	transcription repressor MYB6-like	5.25328	4.77186	ns	5.42207	1.94635
maker-Fvb5-4-augustus-gene-197.23	transcription repressor MYB6-like	15.5395	5.83424		6.55855	2.0091
snap_masked-Fvb4-3-processed-gene-27.18	transcription repressor MYB6-like	5.9653	9.48125	ns	51.2297	16.9796
IG, immature-green; MR, mature-red
TPM, transcripts per million
ns: not significant
highlighted: common DEGs in two development stages

## Sheet: Table S7. Primer sequence
Table S7. Primers used for qPCR analysis
Gene	Gene ID	Forward primer (5'-3')	Reverse primer (5'-3')	Product size (bp)
CAD	maker-Fvb1-1-augustus-gene-164.44	GATGCATTCCTGCTTAGAAC	ACCAACGGTAACAACTTTTC	147
CCR1	maker-Fvb6-1-augustus-gene-164.26	ATACCCAGCAAGTTGAAAGA	TCACAGAAGTGAACTCCAAA	100
CSLD3	snap_masked-Fvb5-2-processed-gene-141.18	AATCCCAGCAATCCTACTG	ATTGAGAGAATCGTGTTTGC	113
bGLU	maker-Fvb6-2-augustus-gene-107.35	ACCTGTTTGATGCCACTCT	CAACCAGACTCCGATACAAC	91
TLP1b	maker-Fvb1-4-augustus-gene-55.59	GTGCATCACTTCTTCCAAGT	CAAACCTGCTAGCAGTGAAG	113
RPM1	augustus_masked-Fvb3-1-processed-gene-259.14	TTCCTAAAGGATGCAGAGG	GCCCATACATGTGATACAAGA	133
CER1	maker-Fvb5-3-augustus-gene-42.27	GGGGAAAGATGTTCAGACTT	GTTTGCATAAACTGGCTTCT	114
LACS4	maker-Fvb5-3-augustus-gene-250.54	AGAATATGTGCTTGGAGAGC	GTTGGAGTGATAAGGTCACG	126
EF1	maker-Fvb3-3-snap-gene-215.43	GACCAAGATTGACAGACGAT	AGAGAAGGTCTCAACAACCA	121
